# Supplementary material for: The influence of evidence volatility on choice, reaction time and confidence in a perceptual decision
Source: eLife. 2016 Oct 27;5:e17688. doi: 10.7554/eLife.17688 (PMC5083065; doi:10.7554/eLife.17688)
Supplement: Figure 2—source data 1. — DOI: http://dx.doi.org/10.7554/eLife.17688.005 [file elife-17688-fig2-data1.zip › Figure_2_source_data_1/functions/bindat.m]

function [X,T,STD_ERR] = bindat(DEP,INDEP,filt)
% averages the values in DEP for each unique value in INDEP.
% filt: binary bool vector indicating which values to include/ignore

X = unique(INDEP);

if not(max(size(INDEP))==size(DEP,1)) && max(size(INDEP))==size(DEP,2)
    DEP = DEP'; %trials as rows
end

if nargin > 2 % there's a filter
   if not(isempty(filt))
      DEP=DEP(filt,:);INDEP=INDEP(filt);
      X=unique(INDEP); 
   end
end

for i=1:length(X)
   T(i,:)=nanmean(DEP(INDEP==X(i),:),1);
end


if all(ismember(DEP(~isnan(DEP)),[0,1]))
    % prop errores
    for i=1:length(X)
       siz(i,:)=sum(not(isnan(DEP(INDEP==X(i),:))),1);
    end
    STD_ERR = sqrt(T.*(1-T)./siz);
else
    % gauss errors
    for i=1:length(X)
       STD(i,:) = nanstd(DEP(INDEP==X(i),:),[],1);
       siz(i,:) = sum(not(isnan(DEP(INDEP==X(i),:))),1);
    end
    STD_ERR = STD./sqrt(siz);
end


end
