# Supplementary material for: The influence of evidence volatility on choice, reaction time and confidence in a perceptual decision
Source: eLife. 2016 Oct 27;5:e17688. doi: 10.7554/eLife.17688 (PMC5083065; doi:10.7554/eLife.17688)
Supplement: Figure 2—source data 1. — DOI: http://dx.doi.org/10.7554/eLife.17688.005 [file elife-17688-fig2-data1.zip › Figure_2_source_data_1/functions/nanzscore.m]

function [z,mu,sigma] = nanzscore(x,flag,dim)

if isequal(x,[]), z = []; return; end

if nargin < 2
    flag = 0;
end
if nargin < 3
    % Figure out which dimension to work along.
    dim = find(size(x) ~= 1, 1);
    if isempty(dim), dim = 1; end
end

% Compute X's mean and sd, and standardize it
mu = nanmean(x,dim);
sigma = nanstd(x,flag,dim);
sigma0 = sigma;
sigma0(sigma0==0) = 1;
z = bsxfun(@minus,x, mu);
z = bsxfun(@rdivide, z, sigma0);
