# Supplementary material for: The influence of evidence volatility on choice, reaction time and confidence in a perceptual decision
Source: eLife. 2016 Oct 27;5:e17688. doi: 10.7554/eLife.17688 (PMC5083065; doi:10.7554/eLife.17688)
Supplement: Figure 2—source data 1. — DOI: http://dx.doi.org/10.7554/eLife.17688.005 [file elife-17688-fig2-data1.zip › Figure_2_source_data_1/run_for_fig2.m]

function run_for_fig2()

addpath('./functions')

load(fullfile('data','neural_PDW.mat'));

%% zscore the counts
Z = zscore_bygroup(spk_count,NeuronNumber);

%% mean and variance of the normalized counts
[~,M] = bindat(Z,coh,dstoch==0);
[ucoh,M(:,2)] = bindat(Z,coh,dstoch==1);

udstoch = [0,1];
for i=1:length(ucoh)
    for j = 1:length(udstoch)
        inds = coh==ucoh(i) & dstoch==udstoch(j);
        V(i,j) = nanvar(Z(inds));
    end
end

%% mean and variance of the difference variable
vrho = [0,-0.5,-1]; %correlation between pools
r = 0.2; %pairwise correlation within pool
for j=1:length(vrho)
    rho = vrho(j);
    for i=1:2
        [m(:,i,j),v(:,i,j)] = calc_mu_var_difference_variable(ucoh, M(:,i), V(:,i), rho , r);
    end
end

%% plot
figure(1)
subplot(2,2,1)
plot(ucoh,M,'.-')
ylabel('Mean norm. spk. count')
xlabel('Motion strength (%coh)')
subplot(2,2,3)
plot(ucoh,V,'.-')
ylabel('Var norm. spk. count')
xlabel('Motion strength (%coh)')

I = ucoh>=0;
u = ucoh(I);
u(u==0) = 0.016; % to plot in log scale
mm = m(I,:,:);
vv = v(I,:,:);
[i,j,k] = size(mm);
mm = reshape(mm,i,j*k);
vv = reshape(vv,i,j*k);
h(1)=subplot(2,2,2);
plot(u,mm,'.-');
ylabel('Mean difference (\mu_{\Delta})')
xlabel('Motion strength (%coh)')

h(2)=subplot(2,2,4);
plot(u,vv,'.-')
ylabel('Var. of difference (\sigma^2_{\Delta})')
xlabel('Motion strength (%coh)')

set(h,'xscale','log','yscale','log');

end

%%
function [m,v] = calc_mu_var_difference_variable(ucoh, ym, yv, rho ,r)
% returns the mean and variance of two pooled (e.g., avaeraged) signals,
% assuming a degree of correlation between pools, rho, and within pool
% correlation, r (mean pairwise).

% mean
m = ym - ym(end:-1:1);
m(ucoh<0) = -1 * m(ucoh<0);

% var
yv_r = yv(end:-1:1);
v = yv + yv_r - 2*rho*sqrt(yv).*sqrt(yv_r);
v = r * v; 
end
