# Supplementary material for: The influence of evidence volatility on choice, reaction time and confidence in a perceptual decision
Source: eLife. 2016 Oct 27;5:e17688. doi: 10.7554/eLife.17688 (PMC5083065; doi:10.7554/eLife.17688)
Supplement: Figure 3—source data 1. — DOI: http://dx.doi.org/10.7554/eLife.17688.009 [file elife-17688-fig3-data1.zip › Figure_3_source_data_1/run_for_fig3.m]

clear

addpath('./functions/')

%%

datadir = 'data';
subjects = {'M1','S1','S2','S3'};

n = length(subjects);
for i=1:n
    dat = load(fullfile(datadir,[subjects{i},'_RT']));
    for j=0:1
        [u,C(:,i,j+1)] = bindat(dat.correct,abs(dat.coh),dat.dstoch==j);
        [u,RT(:,i,j+1)] = bindat(dat.rt,abs(dat.coh),dat.dstoch==j);
    end
end

%%
C(u==0,:,:) = 0.5; % by definition
u(u==0) = 0.016; % for log plotting

%%
figure()
for i=1:n
    h(i,1) = subplot(2,4,i);
    plot(u,C(:,i,1),'b.-');
    hold on
    plot(u,C(:,i,2),'r.-');
    title(subjects{i});
    
    h(i,2) = subplot(2,4,i+4);
    plot(u,RT(:,i,1),'b.-');
    hold on
    plot(u,RT(:,i,2),'r.-');
    
    if i==1
        set(gcf,'currentaxes',h(i,1));
        xlabel('Motion strength (%coh)')
        ylabel('Accuracy')
        
        set(gcf,'currentaxes',h(i,2));
        xlabel('Motion strength (%coh)')
        ylabel('RT (s)')
    end
    
end

set(h,'xscale','log')
