# Supplementary material for: The influence of evidence volatility on choice, reaction time and confidence in a perceptual decision
Source: eLife. 2016 Oct 27;5:e17688. doi: 10.7554/eLife.17688 (PMC5083065; doi:10.7554/eLife.17688)
Supplement: Figure 4—source data 1. — DOI: http://dx.doi.org/10.7554/eLife.17688.012 [file elife-17688-fig4-data1.zip › Figure_4_source_data_1/run_for_fig4.m]

clear
addpath('./functions/');

%%
dat = load('data/M2_PDW.mat');

for j=0:1
    [~,C(:,j+1)] = bindat(dat.correct,abs(dat.coh),dat.dstoch==j & dat.sbet_on==0);
    [u,Pwaive(:,j+1)] = bindat(1-dat.optedout,abs(dat.coh),dat.dstoch==j & dat.sbet_on==1);
end

%%
C(u==0,:,:) = 0.5; % by definition
u(u==0) = 0.016; % for log plotting

%%
figure()

h(1) = subplot(2,1,1);
plot(u,C(:,1),'b.-');
hold on
plot(u,C(:,2),'r.-');

h(2) = subplot(2,1,2);
plot(u,Pwaive(:,1),'b.-');
hold on
plot(u,Pwaive(:,2),'r.-');


set(gcf,'currentaxes',h(1));
xlabel('Motion strength (%coh)')
ylabel('Accuracy')

set(gcf,'currentaxes',h(2));
xlabel('Motion strength (%coh)')
ylabel('P waived')


set(h,'xscale','log')
