# Supplementary material for: The influence of evidence volatility on choice, reaction time and confidence in a perceptual decision
Source: eLife. 2016 Oct 27;5:e17688. doi: 10.7554/eLife.17688 (PMC5083065; doi:10.7554/eLife.17688)
Supplement: Figure 5—source data 1. — DOI: http://dx.doi.org/10.7554/eLife.17688.015 [file elife-17688-fig5-data1.zip]

Archive with 24 entries (17 files):
- Figure_5_source_data_1/
- Figure_5_source_data_1/.DS_Store
- __MACOSX/
- __MACOSX/Figure_5_source_data_1/
- __MACOSX/Figure_5_source_data_1/._.DS_Store
- Figure_5_source_data_1/data/
- Figure_5_source_data_1/data/S1_CONF.mat
- __MACOSX/Figure_5_source_data_1/data/
- __MACOSX/Figure_5_source_data_1/data/._S1_CONF.mat
- Figure_5_source_data_1/data/S2_CONF.mat
- __MACOSX/Figure_5_source_data_1/data/._S2_CONF.mat
- Figure_5_source_data_1/data/S3_CONF.mat
- __MACOSX/Figure_5_source_data_1/data/._S3_CONF.mat
- __MACOSX/Figure_5_source_data_1/._data
- Figure_5_source_data_1/functions/
- Figure_5_source_data_1/functions/.DS_Store
- __MACOSX/Figure_5_source_data_1/functions/
- __MACOSX/Figure_5_source_data_1/functions/._.DS_Store
- Figure_5_source_data_1/functions/bindat.m
- __MACOSX/Figure_5_source_data_1/functions/._bindat.m
- __MACOSX/Figure_5_source_data_1/._functions
- Figure_5_source_data_1/run_for_fig5.m
- __MACOSX/Figure_5_source_data_1/._run_for_fig5.m
- __MACOSX/._Figure_5_source_data_1
